# Supplementary material for: The OÆSE endstation at BESSY II: operando X-ray absorption spectroscopy for energy materials
Source: J Synchrotron Radiat. 2025 Mar 27;32(Pt 3):634–48. doi: 10.1107/S160057752500116X (PMC12067322; doi:10.1107/S160057752500116X)
Supplement: Supplementary file 2 [file s-32-00634-sup2.xlsx]

## Sheet: Author contributions
Name	Surname	Conceptualization	Data Curation	Formal Analysis	Resources	Funding acquisition	Investigation	Methodology	Software	Project administration	Supervision	Visualization	Validation	Writing - original draft	Writing - review/edit
Raul	Garcia-Diez	Lead	Lead	Lead		Supporting	Lead	Lead		Lead	Lead	Lead	Lead	Lead	Lead	raul.garcia_diez@helmholtz-berlin.de	Albert-Einstein-Strasse 15	Berlin	Germany
Johannes	Frisch						Supporting	Supporting						Supporting	Supporting	johannes.frisch@helmholtz-berlin.de	Albert-Einstein-Strasse 15	Berlin	Germany
Marianne	van der Merwe						Supporting	Supporting						Supporting	Supporting	marianne.vdm@helmholtz-berlin.de	Albert-Einstein-Strasse 15	Berlin	Germany
Romualdus Enggar	Wibowo	Supporting	Supporting	Supporting			Supporting	Supporting				Supporting		Supporting	Supporting	enggar.wibowo@helmholtz-berlin.de	Albert-Einstein-Strasse 15	Berlin	Germany
Mihaela	Gorgoi	Supporting					Supporting	Supporting						Supporting	Supporting	mihaela.gorgoi@helmholtz-berlin.de	Albert-Einstein-Strasse 15	Berlin	Germany
Elmar	Kataev	Supporting		Supporting			Supporting	Supporting						Supporting	Supporting	elmar.kataev@helmholtz-berlin.de	Albert-Einstein-Strasse 15	Berlin	Germany
Catalina E.	Jimenez						Supporting	Supporting						Supporting	Supporting	catalina.jimenez@helmholtz-berlin.de	Albert-Einstein-Strasse 15	Berlin	Germany
Mauricio D.	Arce						Supporting	Supporting						Supporting	Supporting	mauricio.arce@gmail.com	Albert-Einstein-Strasse 15	Berlin	Germany
William	Smith	Supporting					Supporting	Supporting	Lead					Supporting	Supporting	william.smith@helmholtz-berlin.de	Albert-Einstein-Strasse 15	Berlin	Germany
Wilson	Quevedo-Garzon						Supporting	Supporting						Supporting	Supporting	wqueved80@gmail.com	Albert-Einstein-Strasse 15	Berlin	Germany
Regan G.	Wilks						Supporting	Supporting					Supporting	Supporting	Supporting	regan.wilks@helmholtz-berlin.de	Albert-Einstein-Strasse 15	Berlin	Germany
Dirk	Wallacher	Supporting			Supporting		Supporting	Supporting						Supporting	Supporting	dirk.wallacher@helmholtz-berlin.de	Albert-Einstein-Strasse 15	Berlin	Germany
Leonhard J.	Reinschlüssel						Supporting	Supporting				Supporting		Supporting	Supporting	leon.reinschluessel@tum.de	Lichtenbergstrasse 4	Garching bei München	Germany
Gülen C.	Tok						Supporting	Supporting						Supporting	Supporting	ceren.tok@tum.de	Lichtenbergstrasse 4	Garching bei München	Germany
Hubert A.	Gasteiger	Supporting			Lead	Lead				Supporting	Lead		Supporting	Supporting	Supporting	hubert.gasteiger@tum.de	Lichtenbergstrasse 4	Garching bei München	Germany
Marcus	Bär	Lead			Lead	Lead				Lead	Lead		Supporting	Supporting	Supporting	marcus.baer@helmholtz-berlin.de	Albert-Einstein-Strasse 15	Berlin	Germany

## Sheet: Description
Contributor role	Role definition
Conceptualization	Ideas; formulation or evolution of overarching research goals and aims.
Methodology	Development or design of methodology; creation of models
Software	Programming, software development; designing computer programs; implementation of the computer code and supporting algorithms; testing of existing code components.
Validation	Verification, whether as a part of the activity or separate, of the overall replication/reproducibility of results/experiments and other research outputs.
Formal analysis	Application of statistical, mathematical, computational, or other formal techniques to analyze or synthesize study data.
Investigation	Conducting a research and investigation process, specifically performing the experiments, or data/evidence collection.
Resources	Provision of study materials, reagents, materials, patients, laboratory samples, animals, instrumentation, computing resources, or other analysis tools.
Data Curation	Management activities to annotate (produce metadata), scrub data and maintain research data (including software code, where it is necessary for interpreting the data itself) for initial use and later reuse.
Writing – original draft preparation	Creation and/or presentation of the published work, specifically writing the initial draft (including substantive translation).
Writing – review and editing	Preparation, creation and/or presentation of the published work by those from the original research group, specifically critical review, commentary or revision – including pre- or post-publication stages.
Visualization	Preparation, creation and/or presentation of the published work, specifically visualization/data presentation.
Supervision	Oversight and leadership responsibility for the research activity planning and execution, including mentorship external to the core team.
Project administration	Management and coordination responsibility for the research activity planning and execution.
Funding acquisition	Acquisition of the financial support for the project leading to this publication.
